# Supplementary material for: Integrating Diagnostic Approaches in Infant Bacterial Meningitis Caused by a Non-K1 Escherichia coli: A Case Report
Source: Antibiotics (Basel). 2024 Nov 28;13(12):1144. doi: 10.3390/antibiotics13121144 (PMC11672694; doi:10.3390/antibiotics13121144)
Supplement: Supplementary file 1 [file antibiotics-13-01144-s001.zip]

Archive with 1 entries (1 files):
- antibiotics-3266459-supplementary.pdf
